# Supplementary material for: Effectiveness and Safety of Pharmacopuncture on Inpatients with Tension Headache Caused by Traffic Accidents: A Pragmatic Randomized Controlled Trial
Source: J Clin Med. 2024 Jul 30;13(15):4457. doi: 10.3390/jcm13154457 (PMC11312919; doi:10.3390/jcm13154457)
Supplement: Supplementary file 1 [file jcm-13-04457-s001.zip]

Archive with 1 entries (1 files):
- jcm-3076955-supplementary.pdf
